# Supplementary material for: Towards an Autonomous Industry 4.0 Warehouse: A UAV and Blockchain-Based System for Inventory and Traceability Applications in Big Data-Driven Supply Chain Management
Source: Sensors (Basel). 2019 May 25;19(10):2394. doi: 10.3390/s19102394 (PMC6566655; doi:10.3390/s19102394)
Supplement: Supplementary file 1 [file sensors-19-02394-s001.zip]

Archive with 1 entries (1 files):
- VIDEO_DRON_EDITADO_SENSORS.mp4
